# Supplementary material for: Thyroid Dysfunction under Amiodarone in Patients with and without Congenital Heart Disease: Results of a Nationwide Analysis
Source: J Clin Med. 2022 Apr 5;11(7):2027. doi: 10.3390/jcm11072027 (PMC8999848; doi:10.3390/jcm11072027)
Supplement: Supplementary file 1 [file jcm-11-02027-s001.zip]

Archive with 1 entries (1 files):
- jcm-1591312-supplementary.pdf
